# Supplementary material for: Oxonitrogenated Derivatives of Eremophilans and Eudesmans: Antiproliferative and Anti-Trypanosoma cruzi Activity
Source: Molecules. 2022 May 10;27(10):3067. doi: 10.3390/molecules27103067 (PMC9143450; doi:10.3390/molecules27103067)
Supplement: Supplementary file 1 [file molecules-27-03067-s001.zip]

Archive with 1 entries (1 files):
- molecules-1685839-supplementary.pdf
